# Supplementary material for: The Aedes aegypti siRNA pathway mediates broad-spectrum defense against human pathogenic viruses and modulates antibacterial and antifungal defenses
Source: PLoS Biol. 2022 Jun 9;20(6):e3001668. doi: 10.1371/journal.pbio.3001668 (PMC9182253; doi:10.1371/journal.pbio.3001668)
Supplement: S2 Data — (XLSX) [file pbio.3001668.s010.xlsx]

## Sheet: Fig. 2A-I
Fig.2a	DENV2-midguts			Fig.2b	DENV2-Carcass			Fig.2c	DENV2-salivary glands			Fig.2d	ZIKV-midguts			Fig.2e	ZIKV-Carcass			Fig.2f	ZIKV-salivary glands			Fig.2g	CHIKV-midguts (titers)						Fig.2h	CHIKV-carcass (titers)			Fig.2i	CHIKV-salivary glands (titers)
No.	WT	Dcr2	R2d2		WT	Dcr2	R2d2		WT	Dcr2	R2d2		WT	Dcr2	R2d2		WT	Dcr2	R2d2		WT	Dcr2	R2d2		WT	Dcr2	R2d2					WT	Dcr2	R2d2		WT	Dcr2	R2d2
1	2400	360	360		1380	9000	0		2000	4000	1500		72000	0	480		132000	156000	420000		1000	3000	100		515000000	70100000	80400000					37800000	5250000	6230000		955000	550000	618000
2	240	0	0		14000	3600	0		0	0	10000		108000	4800	12000		180000	36000	132000		30000	0	0		536000000	72800000	81200000					39600000	5280000	5760000		950000	539000	625000
3	24000	1200	0		0	0	7200		40000	0	0		84000	0	2400		360	0	72000		0	0	70000		539000000	73000000	81300000					42500000	5080000	6000000		975000	532000	618000
4	1200	0	0		300	0	0		5000	460	0		4800	9600	36000		360000	0	600		16800	108	25200		573000000	80300000	75200000					59900000	5640000	7310000		765000	623000	499000
5	2400	0	156		0	2100	0		1500	0	0		120000	0	12000		396000	0	2160		12000	1080	0		571000000	79700000	77800000					58700000	5640000	7150000		765000	605000	518000
6	100	0	0		7200	2400	1800		2000	0	2500		36000	0	4800		24000	0	120		14400	0	48000		566000000	79900000	75000000					55400000	5810000	7150000		780000	601000	513000
7	3600	20	120		8400	0	3600		0	0	0		120000	120000	0		432000	0	7200		20400	0	0		647000000	64600000	82200000					48900000	6340000	6200000		871000	493000	477000
8	12000	360	0		30000	0	860		2500	0	0		36000	240	96000		72000	108000	0		15600	3600	0		658000000	6500000	82900000					48000000	6270000	6630000		877000	506000	484000
9	12000	0	480		300	1800	7600		0	1600	0		72000	12000	24000		84000	1680	276000		16800	19200	48000		644000000	66900000	83900000					50000000	6300000	6370000		861000	500000	508000
10	6000	0	0		0	0	0		26000	0	550		84000	12000	840		2400	48000	120000		12000	6000	1680		midgut infection prevalence							Disseminated infection prevalence
11	120	600	0		24000	0	0		550	100	0		108000	0	24000		2360	0	240		960	0	0		line	rep	mosquitoes tested	postive wells	contaminated wells	% positive		line	rep	mosquitoes tested	postive wells	contaminated wells	% positive
12	1200	0	3600		480	0	0		1560	8	0		12000	7200	0		720	0	36000		60000	0	0		WT	1	32	28	0	87.5		WT	1	32	28	0	87.5
13	0	0	0		6000	0	0		0	0	0		36000	0	72000		180000	192000	96000		180000	2040	0		WT	2	30	25	0	83.3333		WT	2	29	24	0	82.7586
14	0	0	1320		20000	0	0		7000	0	5000		108000	60	48000		132000	0	144000		84000	8400	0		WT	3	31	27	1	90		WT	3	31	26	0	83.871
15	252	0	0		0	360	340		2600	0	0		25200	0	0		324000	4800	480		20000	0	0		WT	4	30	25	0	83.3333		R2d2	1	40	22	0	55
16	192	0	0		26000	240	36		0	0	0		120000	12000	24000		96000	132000	0		4000	0	0		R2d2	1	40	22	0	55		R2d2	2	40	17	0	42.5
17	720	0	30		32000	0	0		15000	0	5500		120000	0	36000		3600	0	144000		4000	0	0		R2d2	2	40	18	0	45		R2d2	3	40	18	0	45
18	0	0	0		18000	0	2800		32000	4500	55		12000	0	48000		108000	300000	144000		20000	0	3000		R2d2	3	40	22	0	55		Dcr2	1	40	21	0	52.5
19	3600	0	240		3600	1800	1400		0	0	0		108000	4800	48000		96000	72000	60000		140000	150	10000		R2d2	4	30	17	0	56.6667		Dcr2	2	40	15	0	37.5
20	960	0	0		0	0	900		1160	0	0		120000	12000	0		18000	120000	0		0	600	0		Dcr2	1	40	25	1	64.1026		Dcr2	3	40	20	0	50
21	2400	0	12		4800	2400	160		0	750	4500		24000	12000	4800		36000	0	72000		0	0	1000		Dcr2	2	40	16	0	40
22	48	0	0		4200	1200	180		10000	0	0		24000	36000	48000		156000	1800	0		1000	50	0		Dcr2	3	40	22	0	55
23	360	0	2400		14400	7200	10800		6500	0	0		96000	36	0		12000	480	480		0	0	0		Dcr2	4	30	14	0	46.6667
24	48	240	0		12000	6000	9000		13000	0	0		24000	36000	2400		50000	120000	0		400	50	0
25	2400	0	360		0	0	0		5000	125	750		12000	0	14400		20000	10	300		5000	0	0
26	12000	0	1200		0	36	0		10800	0	0		18000	0	0		4000	0	10		0	70000	0
27	360	24	4800		120	12	0		0	850	0		13200	1200	0		3500	35000	30		55000	0	0
28	240	0	0		320	0	0		0	0	4500		14400	16800	0		95000	0	0		10000	0	30000
29	480	0	0		0	0	2400		12500	0	0		9600	3600	0		5500	0	0		55000	0	0
30	0	30	0		15000	160	4500		0	0	110		7200	0	0		35000	0	0		80000	0	960
31	0	240	360		14000	24	760		3600	350	0		36000	0	8400		45000	1500	0		10000	450	4800
32	120	72	276		4000	36	400		9000	0	36		156000	1800	2520		60000	450	2000		30000	50000	27600
33	0	0	0		1900	0	0		14200	0	5500		60000	6000	24000		2500	0	20000		2500	10000	720
34	360	0	0		1600	12	40		25	8500	75		24000	0	14400		40000	0	0		4000	1100	15000
35	0	0	0		0	0	0		0	0	0		18000	0	7200		5500	200	60000		3500	4500	60000
36	1200	0	0		4000	0	0		26000	0	0		26400	3600	2400		0	0	500		10000	0	0
37	60000	0	84		120	0	276		0	75	8100		24000	12000	25200		1350	50000	200		2500	0	0
38	0	0	0		0	0	0		9800	0	0		22800	0	0		60000	0	0		5500	200	60000
39	0	0	360		360	0	0		2500	0	0		24000	4800	48000		15000	20000	4500		45000	4500	500
40	120	360	0		0	0	0		1400	0	0		7200	120	0		35000	20	20000		25000	35000	250
41	4800	0	1320		1200	0	0		0	25	260		16800	108	0		5000	30	400		3500	10	360
42	36000	1200	30		4800	0	84		3200	0	0		12000	1080	480		2500	0	0		0	80000	0
43	0	720	0		13200	0	0		1260	68	0		14400	0	16800		2000	450	40		40000	0	550
44	4800	1200	0		0	0	360		0	0	3200		20400	0	0		80000	0	0		300	0	4000
45	156	0	0		120	360	0		1290	0	0		15600	3600	0		4000	0	0		40000	0	10
46	0	36	0		4800	0	932		0	0	210		16800	19200	0		20000	0	0		65000	0	14000
47	0	12	0		12000	120	30		300	280	0		12000	6000	0		21000	2500	0		5000	550	600
48	320	0	0		0	720	120		4000	0	20		0	0	0		45000	55	3000		15000	6000	0
49	0	0	2400		4000	1200	0		600	9500	820		60000	0	960		1000	0	10000		1000	200	500
50	2400	0	0		156	0	0		250	10	360		180000	2040	4800		25000	0	0		2500	0	250
51	48000	0	0		420	36	0		350	12000	0		84000	8400	27600		4000	350	70000		76000	5500	7000
52	240	7200	0		0	0	0		0	0	550		48000	0	720		0	200	1500		156000	16	20
53	0	0	0		320	0	0		3200	0	21000						12000	460	120		60000	20000	4500
54	6000	8400	480		2400	0	0		3600	0	16						9600	2100	46		15000	0	20000
55	0	0	0																		35000	30	400
56	0	0	240
57	7200	0	0
58	0	3600	0
59	0	0	0
60	0	0	0
61	13200	0	0
62	8400	0	0
63	0	960	2400
64	7200	840	0
65	22800	0	1320
66	6000	0	7200
67	7200	36	960
68	2400	0	0
69	360	10	480
70	3600	0	0
71	4800	0	2400
72	2400	0	120
73	1320	0	0
74	3600	0	240
75	24000	12	420

## Sheet: Fig. 3A-FHI
Fig.3a-c
2dpi
size (nt)	19	20	21	22	23	24	25	26	27	28	29	30	31	32	33	34	35
WT	25	35	60	55	50	48	46	48	55	60	58	50	35	30	32	28	25
CpA-Dcr2	24	37	92	57	52	51	46	50	57	65	60	52	37	32	34	30	27
CpA-R2d2	23	36	88	56	51	50	45	49	56	64	59	51	36	31	33	29	26
4dpi
size (nt)	19	20	21	22	23	24	25	26	27	28	29	30	31	32	33	34	35
WT	11	25	168	28	15	13.5	15	21	30	37.5	52.5	30	18	12	13.5	9	7.5
CpA-Dcr2	12	38	1189	34	14	18	20	28	40	50	70	40	24	16	18	12	10
CpA-R2d2	10.8	18	1148	21.6	12.6	16.2	18	25.2	36	45	63	36	21.6	14.4	16.2	10.8	9
Fig. 3d
	WT			CpA-Dcr2			CpA-R2d2
	Rep1	Rep2	Rep3	Rep1	Rep2	Rep3	Rep1	Rep2	Rep3
2dpi	3.7125	3.6793	7.9634	0.6801	0.7866	0.2064	0.6173	0.4064	1.0227
4dpi	25.4493	17.3476	26.0543	2.7657	3.5499	2.2053	4.9528	5.8089	2.6569
Fig. 3e						Fig. 3f
functional groups	CpA-Dcr2		CpA-R2d2			% of FGs	CpA-Dcr2		CpA-R2d2
	enriched	depleted	enriched	depleted			enriched	depleted	enriched	depleted
IMM	21	12	18	7		IMM	8.65979	2.47423	5.7732	1.4433
R/S/M	18	29	20	19		R/S/M	3.49515	5.63107	3.8835	3.68932
CSR	2	0	2	2		CSR	2.32558	0	2.32558	2.32558
DIG	11	8	10	9		DIG	11.5789	8.42105	10.5263	9.47368
PROT	18	12	5	15		PROT	6.97674	4.65116	1.93798	5.81395
CS	23	4	10	3		CS	5.85242	1.01781	2.54453	0.763359
TRP	25	19	9	6		TRP	3.68732	2.80236	1.32743	0.884956
RTT	23	14	16	6		RTT	3.49544	2.12766	2.43161	0.911854
MET	35	37	29	25		MET	4.31034	4.55665	3.57143	3.07882
DIV	147	91	119	55		DIV	2.99633	1.85487	2.4256	1.12108
UKN	79	33	68	32		UKN	2.98903	1.24858	2.57283	1.21075
Fig. 3h
Gene_ID	GeneName	Gene description	Log2(Fold-Change)	p-value	SE	significance
AAEL010083	IMD	IMD pathway signalling Immune Deficiency	2.2185	0.049	0.22185	a
AAEL005079	IKKB	IkappaB kinase gamma-subunit, putative	2.7185	0.046417	0.27185	a
AAEL000200	Vago	conserved hypothetical protein	1.7246	0.0393716	0.17246	a
AAEL015515	CECG	antibacterial peptide, putative	0.93739	0.049	0.093739	a
AAEL000775	CECI	antibacterial peptide, putative	2.0256	0.044669	0.20256	a
AAEL003841	DEFA	conserved hypothetical protein	0.98631	0.008382	0.0789048	b
AAEL003712	LYSC10	lysozyme P, putative	0.91746	0.0475177	0.091746	a
AAEL010171	PGRPLB	peptidoglycan recognition protein sb2	0.75365	0.011382	0.075365	a
AAEL001794	TEP20	macroglobulin/complement	1.4752	0.08946	0.44256	ns
AAEL000087	TEP22	macroglobulin/complement	1.5117	0.13912	0.45351	ns
AAEL002309	TPX4	peroxiredoxin 6, prx-6	1.0023	0.09439	0.30069	ns
AAEL012949	Transferrin	transferrin	1.375	0.5289	0.4125	ns
AAEL012216	CathepsinB	cathepsin b	1.4921	0.046841	0.14921	a
AAEL006674	CLIPB29	clip-domain serine protease, putative	2.4374	0.046959	0.24374	a
AAEL006161	CLIPB31	clip-domain serine protease, putative	0.93711	0.0027632	0.0468555	b
AAEL000028	CLIPB34	serine protease	1.4424	0.02181	0.14424	a
AAEL003614	CLIPB40	clip-domain serine protease, putative	1.7502	0.014358	0.17502	a
AAEL005093	CLIPB46	serine protease	1.5186	0.04773	0.15186	a
AAEL003119	CTL6	conserved hypothetical protein	0.8983	0.010293	0.08983	a
AAEL000508	FREP15	fibrinogen and fibronectin	2.6177	6.9988e-08	0.0209416	d
AAEL006704	FREP18	fibrinogen and fibronectin	2.424	8.2991e-05	0.019392	d
AAEL013417	FREP24	fibrinogen and fibronectin	1.8726	0.044154	0.18726	a
AAEL005293	GALE8A	galectin	1.1843	1.0682e-06	0.0094744	d
AAEL009850	GALE14	galectin	1.9778	1.1659e-06	0.0158224	d
AAEL004868	Hemomucin	hemomucin	1.264	0.00010802	0.01264	c
AAEL002307	LRRD17	leucinech transmembrane protein	1.1749	8.6322e-06	0.0093992	d
AAEL007778	LRRD19	leucinech transmembrane protein	0.77553	0.026118	0.077553	a
AAEL009556	ML15B	Niemann-Pick Type C-2, putative	3.0598	2.0822e-20	0.0244784	d
AAEL004120	ML1	Niemann-Pick Type C-2, putative	1.8034	0.01874	0.18034	a
AAEL013496	PPO8	prophenoloxidase	2.1199	0.13485	0.63597	ns
AAEL002624	SP2424	serine protease	2.7677	0.0064084	0.166062	b
AAEL002585	SP2585	serine protease	2.3804	0.019183	0.23804	a
AAEL002600	SP2600	serine protease	1.9675	0.081898	0.59025	ns
AAEL002610	SP2601	serine protease	1.9613	0.035415	0.19613	a
AAEL005787	SP5787	serine protease, putative	1.7264	0.032938	0.17264	a
AAEL006434	SP6434	serine protease, putative	0.85358	0.092044	0.256074	ns
AAEL008767	SP8767	serine protease	1.1678	0.019641	0.11678	a
AAEL010139	SPP0139	serine protease, putative	2.6568	0.00053776	0.026568	c
AAEL005670	SRPN1	serine protease inhibitor, serpin	2.2143	0.011505	0.22143	a
AAEL008596	SPZ3A	spaetzle-like cytokine	1.1749	0.037695	0.11749	a
AAEL014078	SRPN2	serine protease inhibitor, serpin	1.9197	0.091576	0.57591	ns
AAEL002730	SRPN21	serine protease inhibitor (serpin-4), putative	1.945	0.051912	0.5835	ns
AAEL014141	SRPN5	serine protease inhibitor, serpin	0.99811	0.030054	0.099811	a
AAEL006212	Toll4B	toll-like receptor, putative	1.2505	0.0475886	0.12505	a
AAEL007619	TOLL5A	toll	1.0593	0.014609	0.10593	a
AAEL002583	TOLL7	toll	1.1261	0.07687	0.33783	ns
AAEL006378	Trypsin	trypsin, putative	0.78493	0.2756	0.235479	ns
AAEL005738	YP	yellow protein precursor	0.95321	0.12326	0.285963	ns
AAEL005748	Elastase	elastase, putative	1.7532	0.088212	0.52596	ns
AAEL003498	DSCAM	down syndrome cell adhesion molecule	1.9358	0.74767	0.58074	ns
Fig. 3i
Gene_ID	GeneName	Gene description	Log2(Fold-Change)	p-value	SE	significance
AAEL005079	IKKB	IkappaB kinase gamma-subunit, putative	1.9095	0.0380486	0.095475	a
AAEL015515	CECG	antibacterial peptide, putative	4.175	0.42312	0.42312	ns
AAEL000621	CECN	antibacterial peptide, putative	0.8529	0.021294	0.042645	a
AAEL003841	DEFA	conserved hypothetical protein	1.4521	0.14702	0.14702	ns
AAEL003857	DEFD	conserved hypothetical protein	1.4308	0.00026668	0.021462	c
AAEL003723	LYSC11	lysozyme P, putative	1.0349	0.00043627	0.0155235	c
AAEL003712	LYSC10	lysozyme P, putative	2.1815	0.011627	0.109075	a
AAEL002309	TPX4	peroxiredoxin 6, prx-6	1.0184	0.00062611	0.015276	c
AAEL012949	Transferrin	transferrin	1.5133	0.41393	0.41393	ns
AAEL007585	CathepsinB	cathepsin b	1.7298	0.0045244	0.043245	b
AAEL009726	CLIP6B	clip-domain serine protease, putative	1.7045	0.018775	0.085225	a
AAEL006168	CLIPB42	serine carboxypeptidase, putative	1.1035	0.0035049	0.0275875	b
AAEL004540	CLIPC6	tryptase, putative	0.84184	0.1903	0.1903	ns
AAEL012353	CTL15	antifreeze protein, putative	1.249	0.048191	0.06245	a
AAEL000283	CTLMA16	galactose-specific C-type lectin, putative	1.3249	0.048235	0.066245	a
AAEL006704	FREP18	fibrinogen and fibronectin	1.2973	0.00050778	0.0194595	c
AAEL005194	FREP26	fibrinogen and fibronectin	1.1957	0.012921	0.059785	a
AAEL009850	GALE14	hypothetical protein	1.0926	0.076243	0.076243	ns
AAEL005294	GALE6A	keratinocyte lectin, putative	1.2175	0.016667	0.060875	a
AAEL004868	Hemomucin	hemomucin	1.2514	0.00016503	0.018771	c
AAEL011760	LRRD19	leucinech transmembrane protein	1.1861	0.0478749	0.059305	a
AAEL014251	IAP5	conserved hypothetical protein	0.84869	0.11276	0.11276	ns
AAEL006854	ML13	Niemann-Pick Type C-2, putative	0.98382	0.042048	0.049191	a
AAEL008767	SP8767	serine protease	1.3998	0.14356	0.14356	ns
AAEL002276	SP2276	serine protease, putative	0.89177	0.29642	0.29642	ns
AAEL003251	SP-snake	serine protease snake, putative	2.9307	0.50191	0.50191	ns
AAEL005670	SRPN1	serine protease inhibitor, serpin	1.4948	0.12269	0.12269	ns
AAEL005673	SRPN2	serine protease inhibitor, serpin	0.84926	0.12004	0.12004	ns
AAEL010769	SRPN6	serine protease inhibitor, serpin	1.0937	0.11407	0.11407	ns
AAEL000499	SPZ1A	Sp?tzle 1B (Spz1B)	0.8019	0.049407	0.040095	a
AAEL006212	Toll4B	toll-like receptor, putative	0.8603	0.020763	0.043015	a
AAEL006378	Trypsin	trypsin, putative	1.7895	0.015274	0.089475	a
AAEL006830	YP	yellow protein precursor	0.95893	0.44394	0.44394	ns

## Sheet: Fig. 4A-H
Fig.4a	24 HR				48 HR				72 HR			Fig.4b	Antibiotic-treated-DENV2-7 dpi gut				Antibiotic-treated-DENV2-14dpi SGs			Fig.4C	Antibiotic-treated-ZIKV-7 dpi gut				Antibiotic-treated-ZIKV-14dpi SGs
	WT	CpA-Dcr2	CpA-R2d2		WT	CpA-Dcr2	CpA-R2d2		WT	CpA-Dcr2	CpA-R2d2		No.	WT	Dcr2	R2d2	WT	Dcr2	R2d2		WT	Dcr2	R2d2		WT	Dcr2	R2d2
	Log10(CFU)	Log10(CFU)	Log10(CFU)		Log10(CFU)	Log10(CFU)	Log10(CFU)		Log10(CFU)	Log10(CFU)	Log10(CFU)		1	720	0	0	15000	0	5500		12000	0	24000		50000	10	300
Rep1	2.80618	1.90309	6.05231		1.30103	3.99123	2.47129		2.55871	1.20412	0		2	15600	72	2400	25	8500	55		18000	0	0		20000	0	10
Rep2	3.04139	1.90309	5.29226		1.53148	3.41497	1.14613		0.30103	2.95904	2.85248		3	0	84	0	0	0	0		13200	1200	0		4000	35000	30
Rep3	2.69897	0	2.69897		3.24993	0.90309	4.26482		0	2.2878	0.60206		4	60000	0	0	20000	0	0		14400	16800	2400		3500	0	0
Rep4	2.98227	2.60206	3.56585		2.07188	2.72099	3.76343		1.76343	2.39794	0		5	36000	1320	0	0	75	8500		9600	3600	14400		95000	0	0
Rep5	2.41497	2.66276	2.77815		5.36286	2.33445	2.01703		2.10721	1.76343	0		6	600	0	4800	10000	0	0		7200	0	0		5500	0	0
Rep6	0.30103	2.25527	2.60206		2.30535	1.94448	1.41497		2.0086	0.778151	1		7	12000	0	228	2500	0	0		36000	0	0		35000	1500	0
Rep7	1.86923	3.5563	3.35025		2.72916	2.90849	4.42813		0.30103	0.30103	0.778151		8	0	840	60	1500	0	0		156000	1800	0		45000	450	2000
Rep8	3.71265	1.66276	3.35025		5.53882	0	0		2.18184	0.60206	0.60206		9	6000	0	0	5000	25	750		60000	6000	0		60000	0	20000
Rep9	4.86923	3.94448	3.56585		3.69897	0.30103	2.15229		3.81023	2.85126	0.30103		10	0	360	7200	30	0	0		24000	0	0		2500	0	0
Rep10	4.0607	3.60206	4.07918		3.90309	0	0		2.59988	0	3.41564		11	9600	0	0	0	850	0		18000	0	8400		40000	200	60000
Rep11	2	2.35025	4.13418		4.53656	1	0		0	1.86923	2.84757		12	192	0	0	0	0	4500		26400	3600	2520		5500	0	500
Rep12	4.76938	2.63548	3.29667		4.67578	0	0.30103		2.8657	0.778151	2.64933		13	0	0	0	1500	0	0		24000	12000	24000		300	50000	200
Rep13	3.64933	4.10721	4.98227		2.83123	2.15229	1.80618		3.16256	2.17026	0		14	1080	9600	6000	0	0	110		22800	0	14400		350	0	0
Rep14	3.83123	2.99476	0		3.66276	0	2.08636		3.65514	1.92428	1.47712		15	1200	0	120	300	550	0		24000	4800	7200		60000	20000	4500
Rep15	2.47712	4.56348	5.04922		0.60206	0.30103	0		3.71433	0.90309	3.45454		16	480	0	0	10000	0	20		7200	120	2400		15000	20	20000
Rep16	3.82866	3.64345	3.82251		0	0.60206	0		3.58883	2.81558	4.21325		17	0	24000	3600					16800	108	25200		35000	30	400
Rep17	3.1271	3.83759	6.35025		6.45454	3.53908	0		0	0			18	3600	0	60					12000	1080	0		5000	0	0
Rep18	0	4.47828	2.30103		4.0461	0	1.30103		3.11793	0			19								14400	0	48000		2500	45000	40
Rep19	0	1.77815	1.77815		0	2.44716	0		4.10721	0			20								20400	0	0		2000	0	0
Rep20	6.27784	3.30103	0		0	0			2.80618	3.03019			21								15600	3600	0		80000	0	0
Rep21	0	3.60206	5.50515		0	3.10721			0	0			22								16800	19200	48000		4000	0	0
Rep22	4.81954	3.64345	2.20412		2	0			5.1284	3.31806			23								12000	6000	16800		20000	2500	0
Rep23	3.30103	0	1.30103			0			4.40824				24								960	0	0		30000	55	3000
Rep24	5.85248								0				25								60000	0	0		45000	0	30000
													26								180000	2040	0		1000	0	0
comments: 0 is not log10 transformed, here 0 indicates not a single culturable bacterium													27								84000	8400	0		25000	350	70000
													28								48000	0	0		4000	0	1500
													29								20400	0	10800		150	60000	300
													30								28800	6000	275		200	0	20
													31								48000	14400	48000		45000	30000	5500
													32								25200	0	16800		0	450	30000
													33								48000	7200	960
													34								9600	360	4800
													35									132	27600
													36								36000	1320	720
Fig.4d
	D0	D1	D2	D3	D4	D5	D6	D7
WT	Total N	dead#/day	dead#/day	dead#/day	dead#/day	dead#/day	dead#/day	dead#/day
PBS	30	0	0	0	0	1	1	0
Ec	30	2	2	8	2	4	3	2
Sa	30	2	6	6	1	0	2	2
Dcr2
PBS	30	1	1	0	0	1	1	0
E.coli	25	3	2	3	1	4	3	2
S.ar	25	0	5	0	1	2	3	1
R2d2
PBS	30	1	1	0	0	0	1	0
E.coli	28	1	1	7	4	1	3	0
S. ar	30	0	2	2	5	1
Fig.4e	D0	D1	D2	D3	D4	D5	D6	D7
WT	Total N	total dead#	total dead#	total dead#	total dead#	total dead#	total dead#	total dead#
PBS -1	20	0	1	1	2	2	2	2
PBS -2	20	0	1	2	3	3	3	3
PBS -3	20	0	0	1	2	2	2	2
Ec-1	20	0	3	4	7	9	11	14
Ec-2	20	1	4	6	8	11	13	13
Ec-3	20	2	5	8	9	12	12	14
Sa-1	20	2	3	5	7	10	11	12
Sa-2	20	4	5	7	8	10	10	11
Sa-3	20	1	4	4	5	9	11	13
Dcr2
PBS-1	20	0	1	1	1	1	1	2
PBS-2	20	0	0	1	2	2	2	2
PBS-3	20	0	1	1	1	2	2	2
Ec-1	20	0	3	4	7	9	11	12
Ec-2	20	0	4	5	8	10	12	12
Ec-3	20	0	2	5	7	9	11	12
Sa-1	20	1	3	6	7	9	12	13
Sa-2	20	3	4	6	6	8	9	10
Sa-3	20	1	4	5	7	9	10	11
R2d2
PBS-1	20	0	1	1	1	1	1	1
PBS-2	20	0	0	1	1	1	2	2
PBS-3	20	0	1	1	2	2	3	3
Ec-1	20	1	3	5	6	8	11	12
Ec-2	20	0	4	5	7	9	9	12
Ec-3	20	0	2	6	8	10	11	13
Sa-1	20	1	3	5	6	8	11	12
Sa-2	20	1	3	5	7	9	10	10
Sa-3	20	2	4	6	8	8	10	11
Fig.4f	D0	D1	D2	D3	D4	D5	D6	D7
WT	Total N	total dead#	total dead#	total dead#	total dead#	total dead#	total dead#	total dead#
PBS -1	20	0	0	1	1	1	1	1
PBS -2	20	0	2	3	3	3	3	3
PBS -3	20	0	0	1	2	2	2	2
Ec-1	20	0	2	2	5	9	12	13
Ec-2	20	1	3	5	8	11	11	13
Ec-3	20	2	4	9	10	12	13	13
Sa-1	20	0	3	4	6	8	9	10
Sa-2	20	2	5	7	8	10	10	11
Sa-3	20	0	1	2	4	6	10	11
Dcr2
PBS-1	20	0	0	0	1	1	1	2
PBS-2	20	0	0	1	2	2	2	2
PBS-3	20	0	0	0	0	2	2	2
Ec-1	20	0	3	3	4	5	7	8
Ec-2	20	0	2	4	5	6	6	6
Ec-3	20	0	1	2	4	5	5	7
Sa-1	20	1	1	2	4	5	7	8
Sa-2	20	0	2	2	3	4	6	6
Sa-3	20	1	4	5	5	5	5	5
R2d2
PBS-1	20	0	1	1	1	1	1	1
PBS-2	20	0	0	0	1	1	2	2
PBS-3	20	0	0	1	2	2	3	3
Ec-1	20	0	3	3	5	5	5	7
Ec-2	20	0	1	2	4	6	8	8
Ec-3	20	0	2	3	5	7	7	8
Sa-1	20	1	3	4	6	6	7	7
Sa-2	20	1	3	5	5	5	6	6
Sa-3	20	2	2	3	4	5	6	7
Fig.4g	D0	D1	D2	D3	D4	D5	D6	D7	D8	D9	D10
Rep1	Total N	total dead#	total dead#	total dead#	total dead#	total dead#	total dead#	total dead#	total dead#	total dead#	total dead#
R2d2	30	0	0	0	1	3	4	7	10	12	13
Dcr2	30	0	0	0	0	2	5	6	7	7	10
WT	30	0	1	2	7	14	18	19	21	21	23
WT	30	0	1	2	4	7	14	16	20	22	22
WT-PBS	30	0	0	0	0	0	0	1	2	3	3
Dcr2-PBS	30	0	0	0	0	0	0	1	2	2	2
R2d2-PBS	30	0	0	0	0	0	0	1	2	2	2
	D0	D1	D2	D3	D4	D5	D6	D7	D8	D9	D10
Rep3	Total N	total dead#	total dead#	total dead#	total dead#	total dead#	total dead#	total dead#	total dead#	total dead#	total dead#
R2d2	30	0	0	1	2	5	7	9	11	11	12
Dcr2	30	0	0	0	3	5	6	7	9	10	11
WT	30	0	0	3	7	13	14	19	20	22	23
WT	30	0	0	1	5	6	12	18	19	21	23
WT-PBS	30	0	0	0	0	1	2	2	2	2	3
Dcr2-PBS	30	0	0	0	0	0	0	1	2	2	2
R2d2-PBS	30	0	0	0	0	0	1	1	2	1	2
	D0	D1	D2	D3	D4	D5	D6	D7	D8	D9	D10
Rep5	Total N	total dead#	total dead#	total dead#	total dead#	total dead#	total dead#	total dead#	total dead#	total dead#	total dead#
R2d2	30	0	0	2	4	7	9	11	12	13	14
Dcr2	30	0	1	1	2	3	7	9	12	12	13
WT	30	0	0	4	5	11	15	17	18	19	20
WT	30	0	0	2	6	12	14	14	17	17	18
WT-PBS	30	0	0	0	0	0	1	1	2	3	3
Dcr2-PBS	30	0	0	0	0	1	1	1	2	3	3
R2d2-PBS	30	0	0	0	0	1	1	2	2	3	2
Fig.4h (gut)
fold-change	0h	24h	48h	72h
CECA	1.25296	3.62137	2.25329	1.66584
CECG	1.34654	2.98643	6.88957	1
DEFA	0.972809	1.46569	5.27422	4.56288
LYSC10	0.898169	2.46784	1.59906	1.26402
PGRPLB	0.928015	3.56191	1.84701	1.66584
TEP20	1.13377	4.02755	2.56846	3.22644
Vago	1.11154	3.36202	1.95242	1.26402
s.e.
CecA	0.407586	0.603704	0.340734	0.140666
CecG	0.312018	0.22608	2.13253	0
DefA	0.42644	0.149378	0.282814	0.561434
Lysc10	0.185928	0.0694474	0.659878	0.69886
PGRP	0.378987	0.0291013	0.371532	0.140666
Tep20	0.253624	0.623824	0.216028	0.663311
Vago	0.0852178	0.0333147	0.414494	0.69886

## Sheet: Fig. 5A-F
Fig.5a	egg#				Fig.5b	hatched larvae#				Fig.5c				Fig.5d	Female wings (mm)				Fig.5d	male wings (mm)
No.	WT	CpA-Dcr2	CpA-R2d2		No.	WT	CpA-Dcr2	CpA-R2d2			WT	CpA-R2d2	CpA-Dcr2		WT	CpA-Dcr2	CpA-R2d2		WT	CpA-Dcr2	CpA-R2d2
1	143	116	138		1	78	41	75		Days	Pupation%	Pupation%	Pupation%		3	3.5	3		2.5	2.3	2.2
2	119	104	88		2	95	49	89		D6	0	0	0.145773		3.6	3.2	3.6		2.4	2.4	2.1
3	146	108	143		3	38	0	77		D7	11.782	7.08899	13.9942		3.2	3.5	3		2	2.1	2.5
4	128	71	139		4	99	61	79		D8	28.2769	23.3786	16.6181		3.2	3.4	3.1		2.3	2.1	2.3
5	146	69	81		5	99	41	64		D9	47.8645	50.0754	56.414		3.1	3.1	3.2		2.3	2.4	2.2
6	81	109	119		6	70	57	89		D10	11.0457	20.2112	11.3703		3.1	3.5	3.3		2.5	2.5	2.3
7	99	94	107		7	98	63	91		D11	1.03093	3.31825	1.45773		3	3	3.2		2.6	2.5	2.5
8	127	0	0		8	91	18	73							3.5	3.1	3		2.3	2.4	2.4
9	147	80	112		9	90	58	46							3.3	3.4	3.1		2.4	2.2	2.5
10	68	0	120		10	79	85	64							3.1	3.3	3.1		2.2	2.4	2.2
11	97	95	89		11	100	39	88							3.6	3.5	3.2		2.6	2.2	2.3
12	117	79	100		12	100	78	70							3.4	3.5	3.1		2.2	2.5	2.1
13	120	122	128		13	53	20	30							3	2.9	3		2.4	2.1	2
14	130	87	93		14	87	52	53							3	3	3.1		2.5	2.2	2.5
15	110	135	85		15	49	54	91							3.2	3.5	3.1		2.3	2.5	2.6
16	132	98	147		16	70	49	96							3.1	3.1	3.2		2.5	2.5	2.2
17	0	99	142		17	86	63	97							3.1	3	3.1		2.5	2	2.4
18	102	84	132		18	50	80	88							3	3.1	3		2.6	2.4	2.5
19	94	98	118		19	59	72	95							3	3.5	3		2.1	2.3	2.1
20	134	96	137		20	97	93	67							3.1	3.2	3.1		2.3	2.1	2.4
21	88	50	45		21	81	57	36							3.1	3.2	3.2		2.5	2.3	2.5
22	125	80	140		22	74	19	70							3	3	3		2.2	2.5	2.3
23	128	46	123		23	70	69	36							3	3.2	3		2.5	2.3	2.2
24	88	75	140		24	90	31	73							2.7	3	3		2.2	2.4	2.6
25	123	91	123		25	83	17	96							2.9	3	3.1		2.1	2.4	2.1
26	109	118	141		26	44	80	80							3	3.1	3.2		2.6	2	2.5
27	18	132	147		27	89	40	74							2.9	3	3.1		2.2	2.2	2.3
28	134	90	101		28	80	6	59							3	3.2	3		2.1	2.2	2.2
29	124	98	104		29	90	27	79							2.9	3.1	2.9		2.2	2.4	2.3
30	144	133	94		30	95	2	86							3	3	3.1		2.4	2.5	2.4
31	109	95	138		31	98	51	71							2.9	3.2	3		2.4	2.2	2.3
32	121	95	146		32	47	2	80							3	2.9	3.1		2.1	2.2	2.3
33	107	93	103		33	98	83	96							3	3.2	3.2		2.5	2.1	2.2
34	0	66	116		34	99	73	87							2.9	3.1	3.1		2.2	2.3	2.4
35	92	129	76		35	63	50	88							2.9	3.1	3.3		2.3	2.3	2.5
36	123	101	123		36	93	50	0							3.1	3	3.2		2.4	2.2	2.3
37	97	109	6		37	79	74	87							2.9	2.9	3		2.2	2.2	2.3
38	124	88	119		38	89	96	52							3.1	3.1	3		2.3	2.1	2.4
39	123	117	126		39	90	57	74							3	3	2.7		2.4	2.3	2.5
40	71	91	76		40	92	80	60							3.1	2.9	2.8		2.4	2.3	2.2
41	144	68	96		41	84	40	85							3	3.1	2.9		2.2	2.1	2.2
42	128	108	104		42	96	55	62							2.9	3.2	3		2.3	2.5	2.3
43	95	82	131		43	99	100	94							3	3	3		2.1	2.6	2.1
44	120	92	110		44	100	50	91							2.8	2.9	3.1		2.3	2.3	2.2
45	100	100	133		45	85	68	87							3	3	3		2.1	2.2	2.1
46	120	104	101		46	58	74	39							3	3	2.8		2.2	2.5	2.4
47	108	56	0		47	86	70	89							2.8	3	3		2.4	2.4	2.5
48	146	112	18		48	84	28	89							2.8	3.2	2.9		2.3	2.1	2.4
49	85	100	133		49	99	90	72							3	3.1	2.8		2.6	2.3	2.2
50	83	74	76		50	84	63	76							3.1	2.9	3		2.5	2.4	2.2
51	134	118	125		51	79	78	76							3.2	3	3.2		2.7	2.6	2.5
52	135	96	26		52	98	66	84							3.5	3.1	3.3		2.3	2.5	2.5
53	78	47	86		53	93	78	53							3.7	3.2	3.2		2.8	2.4	2.5
54	108	81	93		54	76	52	39							3.6	3.4	3.2		2.3	2.3	2.4
55	108	102	109		55	79	60	51							3.7	3.3	3.3		2.5	2.5	2.2
56	115	100	47		56	98	70	91							3.4	3.1	3.5		2.5	2.6	2.5
57	91	113	79		57	89	85	81							3.8	3.2	3.2		2.4	2.4	2.6
58	86	97	78		58	79	62	52							3.3	3.4	3.4		2.5	2.4	2.5
59	122	91	76		59	65	47	70							3.5	3	3.6		2.2	2.3	2.3
60	95	100	82		60	92	56	62							3.2	3.2	3.3		2.6	2.3	2.6
61	106	120	133		61	43	49	52							3.4	3.1	3.1		2.1	2.5	2.5
62	110	0	106		62	99	82	43							3.2	3.5	3.2		2.6	2.7	2.3
63	116	128	36		63	97	43	88							3.4	3.2	3		2.3	2.3	2.3
64	102	112	95		64	94	95	76							3.2	3.2	3.3		2.5	2.6	2.2
65	91	85	87		65	97	70	39							3.4	3.2	3.2		2.5	2.2	2.6
66	117	79	64		66	95	67	100
67	102	127	77		67	98	58	99
68	121	82	86		68	78	45	79
69	106	100	72		69	11	59	85
70	98	111	87		70	76	72
71	119	9	77		71	93	56
72	95	136	73		72	49	61
73	120	112	65		73	24	68
74	120	79	121		74	93	63
75	117	114	88		75	93	75
76	94	105	80		76	91	53
77	104	87	100		77	64	75
78	119	111	62		78	98	77
79	133	97	84		79	94	95
80	96	105	103		80	48	69
81	131	94	63		81	92	78
82	114	101	94		82	30	55
83	95	99	81		83	92	55
84	113	96	100		84	50	65
85	84	89	62		85	42	68
86	112	108	102		86	98	62
87	104	63	135		87	86	66
88	144	114	101		88	65	67
89	133	131	116		89	95	40
90	105	76	92		90		60
91	92	76	55		91		89
92	109	105	105		92
93	68	46	82		93
94	70	126	77		94
95	95	110	121		95
96	131	87	65		96
97	106	86	122		97
98	108	137	109		98
99	124	109	110		99
100	134	108	122		100
101	164	136	109		101
102	138	108	146		102
103	122	102	123		103
104	133	109	120		104
105	124	122	128		105
106	0	100	124		106
107	0	124	118		107
108	136	112	97		108
109	175	151	103		109
110	132	128	106		110
111	121	118	128		111
112	150	134	93		112
113	142	63	145		113
114	109	109	121		114
115	95	141	116		115
116	108	91	114		116
117	146	92	109		117
118	146	67	0		118
119	158	92	105		119
120	120	84	111		120
121	128	97	112		121
122	95	80	89		122
123	102	73	82		123
124	0	103	104		124
125	108	102	93		125
126	73	74	6		126
127	115	97	124		127
128	83	103	116		128
129	115	79	136		129
130	110	105	93		130
131	123	98	129		131
132	117	101	113		132
133	109	97	137		133
134	57	92	122		134
135	117	69	128		135
136	119	22	127		136
137	43		138		137
138	88				138
139	101				139
140					140
Fig.5e						Fig.5f
Days	WT	CpA-R2d2	CpA-Dcr2			Days	WT	CpA-R2d2	CpA-Dcr2
2	1		1			8			1
2	1		1			10	1		1
2	1		1			10	1
4	1		1			10	1
4	1					12	1
6	1					14	1		1
6						14			1
10	1		1			14			1
12		1	1			14			1
12		1	1			16	1		1
12		1				18	1	1	1
12		1				18	1	1	1
12		1				18	1		1
12		1				18	1		1
14	1	1	1			18	1		1
14	1	1	1			18	1
14	1	1	1			18	1
14		1	1			18	1
14		1	1			20	1
14		0	1			20	1
14		0	1			20	1
14		0	1			22	1	1	1
14		0	1			22	1
14		0	1			22	1
14		0	1			22	1
14		0				24	1	1	1
14		0				24	1	1
14		0				24	1
14		0				24	1
14		0				24	1
14		0				24	1
14		0				24	1
14		0				24	1
14		0				24	1
14		0				24	1
14		0				24	1
14		0				24	1
16	1	1	1			26	1	1	1
16	1	1	1			26	1	1	1
16	1	1	1			26	1	1	1
16	1	1	1			26	1		1
16	1	1	1			26	1		1
16	1	1	1			26	1		1
16	1	1	1			26	1		1
16	1	1	1			26	1		1
16	1	1	1			26	1		1
16	1	1	1			26	1		1
16		1	1			26	1		1
16		1	1			26	1
16		1				26	1
16		1				26	1
16		1				26	1
16		1				26	1
18	1	1	1			26	1
18	1	1	1			26	1
18	1	1	1			28	1	1	1
18	1	1	1			28	1		1
18	1	1	1			28	1		1
18	1	1	1			28	1		1
18	1	1	1			28	1		1
18	0		1			28	1		1
18	0		1			28	1		1
18			1			28			1
18			1			28			1
18			1			30	1	1	1
18			1			30	1	1	1
18						30	1	1
18						30	1
18						30	1
18						30	1
18						30	1
18						30	1
18						30	1
18						32	1
20	1	1				32	1
20	1	1				32	1
20		1				32	1
20						32	1
22	1	1	1			32	1
22	1	1	1			34	1	1	1
22	1		1			34	1	1	1
24	1	1	1			34		1
24	1	1	1			36	1	1	1
24	1		1			36	1	1	1
24	1					36	1	1	1
24	1					36	1	1	1
24	1					36	1	1	1
24	1					36		1	1
26	1	1	1			36		1	1
26	1	1	1			36			1
26	1	1	1			38	1	1	1
26	1	1	1			38	1	1	1
26	1	1				38	1	1	1
26	1					38	0	1	1
26	1					38		1	1
26	1					38			1
26	1					40	1	1	1
28	1	1	1			40	1	1	1
28	1	1	1			40		1	1
28	1		1			40		1	1
28	1		1			40		1	1
28	1		1			40			1
28	1		1			42	1	1	1
28			1			42	1	1
28			1			42	1	1
30	1	1	1			44			1
30	1	1	1			46	1	1	1
30		1				46	1	1	1
32	1	1	1			46			1
32	1		1			48		1	1
32	1					48		1	1
34	1	1	1			48		1	1
34	1	1	1			48		1	1
34	1	1	1			48		1	1
34	1	1				48		1	1
34	1					48			1
34	1					48			1
34						48			1
36	1	1	1			48			1
36	1	1	1			48			1
36	1	1	1			50		1	1
36	1	1	1			50		1	1
36	1	0	1			50		1	1
36	1		1			50		1	1
36	1					50		1	1
36	1					50		1
36	1					50		0
36	1					50		0
36	1
38	1	1	1
38	1	1	1
38		1
40	1	1	1
40			1
40
42	1
42	1
42	1
44			1
44			1
44			1
44			1
44			1
46	1	1	1
46	1	1	1
46	1	1	1
48		0
48		1
50		1	1
52			1
52			1

## Sheet: fig. S1
fig. S1	DENV2 at 7dpi
No.	WT	R2d2 L1	R2d2 L2	R2d2 L3	R2d2 L4	R2d2 L5	R2d2 L6	R2d2 L7	Dcr2 L1	Dcr2 L2
1	3600	3600	0	1200	0	0	0	0	0	3600
2	1200	0	0	0	0	2400	0	8400	0	240
3	720	1200	0	2400	0	0	7200	36	8400	0
4	1200	120	0	1200	4800	12000	0	12000	3600	480
5	0	0	0	1080	6000	0	360	72	0	240
6	2400	0	360	0	0	360	3600	1200	0	3600
7	240	0	0	840	1680	4800	0	0	0	0
8	24000	0	0	480	0	240	0	276	2400	1200
9	1200	4000	0	1200	48	1200	0	0	204	0
10	2400	0	156	480	600	1200	0	0	0	24000
11	48	200000	0	0	3600	0	48	120	0	3600
12	3600	3360	1200	60		0	0	240	2400	120
13	12000	1200	0	360		10800	0	0	12000	3600
14	12000	48	480	0		0	12000	12000	0	0
15	6000	2400	0	240		0	0	0	0	0
16	120	0	0	0		2400		1200	0	600
17	1200	0	3600	0		0		0	0	0
18	3600	12000	0	1560		1080		0	24000	10800
19	0	600	0	0		10800		1200	0	3600
20	360	0		0		48000		0	840	0
21	0	1200		1080		12000		0	240	1320
22	0	2400		2160		2400		0	0	3600
23	720			360		12000		0	240	0
24	9600					0		36		0
n=	24	22	19	23	11	24	15	24	23	24

## Sheet: fig. S2
fig. S2	ZIKV (Cam) at 7dpi
No.	WT	R2d2 L1	R2d2 L2	R2d2 L3	R2d2 L4	R2d2 L5	R2d2 L6	R2d2 L7	Dcr2 L1	Dcr2 L2
1	24000	8400	0	0	360	24	12000	4800	120	168
2	12000	0	0	12000	0	0	0	2040	120	3600
3	12000	48000	0	0	120	1200	1200	360	1200	1200
4	24000	960	120	0	0	840	2400	0	6000	120
5	240	24000	0	120	0	0	156	0	1200	840
6	12000	96000	10800	24000	480	0	6000	24	2400	1440
7	120	60000	0	24000	0	2400	12	360	2400	2400
8	24000	4800	0	2040	0	0	0	36	3600	2400
9	4800	0	0	120	0	12000	1320	120	12000	1200
10	2400	0	2400	8400	0	120000	0	1200	120	2400
11	120	12000	12	12000	96	0	0	8400	0	12000
12	2160	7200	12	0	0	480	0	0	60000	84
13	6000	3600	30000	1680	0	24	1200	0	2400	84
14	24000	3600	96	60000	12000	360	0	2400	96	72
15	2160	24000	1200	1200		0	48	0	1320	16800
16	24000	0	360	1200		720	0	480	240	24000
17	0	0	0	840		24	720	2400	7200	84
18	60000	12000	0	0		6000	6000	360	360	96
19	480	200000	36	7200		600	24	120	960	120
20	2400	20000		12000		240	120	12	10800	9600
21	12000	0		600		0	0	3600	2640	360
22	600	200		12000		24	60	1200	6000	360
23	24000			3600			240	4560	120
24	12000			1200			0	36	1080
n=	24	22	19	24	14	22	24	24	24	22

## Sheet: fig. S3
fig. S3
	0 HR			24 HR			48 HR			72 HR
	WT	CpA-Dcr2	CpA-R2d2	WT	CpA-Dcr	CpA-R2d2	WT	CpA-Dcr2	CpA-R2d2	WT	CpA-Dcr2	CpA-R2d2
Rep1	1.09	1.79	0.26	2.4	0.38	6.18	1.33	0.23	0.86	3.11	0.24	0.23
Rep2	0.59	0.22	1.8	9.39	7.13	11.13	2.22	0.78	1.75	3	1.14	2.89
Rep3	1.1	0.33	0.81	3.43	0.46	2.46	11.59	4.79	3.87	2.21	6.47	0.87
Rep4	1.8	1.72	0.68	7.73	3.36	4.68	2	2.23	1.11	3.78	1.25	4.23
Rep5	0.39	1.54	1.59	4.82	10.58	10.13	4.03	0.89	2.21	4.11	0.61	2.45
Rep6	1.01	0.11	0.24	10.05	11.65	1.46	11.94	3.23	3.45	1.2	0.69	2.23
Rep7							1.22	1.71	1.21	3.67	1.47	2.67
Rep8							2.89	1.57	2.97	3	2.22	4.01
Rep9							9.43	3.78	1.18	3.34	2.36	4.45
Rep10							1.77	1.45	3.58	2.11	0.59	2.67
Rep11							4.22	1.12	2.64	2.33	0.36	0.97
Rep12							1.55	0.71	3.18	3.11	1.36	0.45
Rep13							4.03	2.23	1.32
Rep14							7.33	2.88	2.97
Rep15							3.22	0.71	2.11
Rep16							1.27	0.37	0.89
mean	0.996667	0.951667	0.896667	6.30333	5.59333	6.00667	4.3775	1.7925	2.20625	2.91417	1.56333	2.34333
se	0.218937	0.305637	0.250013	1.21058	1.87029	1.49563	0.945845	0.338894	0.269158	0.248065	0.508497	0.439942

## Sheet: fig. S4AB
fig. S4A
	D0	D1	D2	D3	D4	D5	D6	D7
WT	Total N	total dead#	total dead#	total dead#	total dead#	total dead#	total dead#	total dead#
PBS -1	15	1	1	1	2	2	2	2
PBS -2	15	0	0	0	0	0	1	1
PBS -3	15	0	0	1	1	1	1	1
Ec-1	15	0	1	1	2	2	3	3
Ec-2	15	0	0	1	1	1	1	1
Ec-3	15	1	1	1	1	1	1	1
Sa-1	15	1	1	1	1	1	2	2
Sa-2	15	0	0	0	0	0	1	1
Sa-3	15	1	1	1	1	1	1	1
Dcr2
PBS-1	15	0	0	0	1	1	1	1
PBS-2	15	0	0	0	0	1	1	1
PBS-3	15	1	1	1	1	1	1	1
Ec-1	15	1	1	2	2	3	3	3
Ec-2	15	1	1	1	1	1	2	2
Ec-3	15	0	1	1	1	1	1	1
Sa-1	15	0	0	0	0	0	1	1
Sa-2	15	1	1	1	1	1	1	1
Sa-3	15	0	1	1	1	1	1	1
R2d2
PBS-1	15	0	0	0	1	1	1	1
PBS-2	15	1	1	1	1	1	1	2
PBS-3	15	0	0	0	0	0	0	0
Ec-1	15	1	1	2	2	2	2	2
Ec-2	15	1	1	1	1	2	2	2
Ec-3	15	0	1	1	1	1	1	1
Sa-1	15	0	0	0	0	0	1	1
Sa-2	15	1	1	1	1	2	2	2
Sa-3	15	0	1	1	1	1	1	1
fig. S4B
	D0	D1	D2	D3	D4	D5	D6	D7
WT	Total N	total dead#	total dead#	total dead#	total dead#	total dead#	total dead#	total dead#
PBS -1	18	0	1	2	2	2	2	2
PBS -2	18	0	0	1	1	1	1	2
PBS -3	18	0	1	1	1	1	1	1
Ec-1	18	0	1	1	2	2	3	3
Ec-2	18	0	0	1	1	2	2	2
Ec-3	18	1	1	1	1	1	2	2
Sa-1	18	1	1	1	1	1	2	2
Sa-2	18	0	0	0	1	1	1	1
Sa-3	18	1	1	1	1	1	2	2
Dcr2
PBS-1	18	0	0	0	1	1	1	1
PBS-2	18	0	0	0	0	1	2	2
PBS-3	18	1	1	1	1	1	1	1
Ec-1	18	1	1	2	2	2	2	2
Ec-2	18	1	1	1	1	1	2	2
Ec-3	18	0	1	1	1	1	1	1
Sa-1	18	0	0	0	0	0	1	1
Sa-2	18	1	1	1	1	1	2	2
Sa-3	18	0	1	1	1	1	1	1
R2d2
PBS-1	18	0	0	0	1	1	1	1
PBS-2	18	1	1	1	1	1	2	2
PBS-3	18	0	0	0	0	1	1	1
Ec-1	18	0	1	1	1	2	2	2
Ec-2	18	1	1	1	1	2	2	2
Ec-3	18	0	1	1	1	1	1	1
Sa-1	18	0	0	0	0	0	1	1
Sa-2	18	1	1	1	1	1	1	1
Sa-3	18	0	1	1	2	2	2	2

## Sheet: fig. S5
fig. S5
carcass	fold-change	0h	24h	48h	72h
	CecA	0.741532	1.34742	5.89096	1.42678
	CecG	1.01095	2.37823	4.21011	1
	DefA	0.301861	1.48903	2.93196	1.04925
	PGRP	0.767911	1.32929	1.25423	1.42678
	LYSC10	0.688567	3.71079	1.27391	0.474802
	Tep20	1.2619	1.57794	1.43593	1.04925
	Vago	0.866347	3.44634	1.12263	0.949605
	s.e.
	CecA-se	0.67	0.196544	0.648669	0.0219874
	CecG-se	0.36	0.595948	0.0700275	0
	Def-se	0.419468	0.214048	0.441223	0.115825
	PGRP-se	0.371176	0.839048	0.864772	0.0219874
	LYSC-se	0.271338	0.343277	0.193484	0.139221
	Tep20-se	0.39	0.528176	0.203852	0.115825
	Vago-se	0.0139686	0.212369	0.752223	0.26
